# Supplementary material for: TNF drives aberrant BMP signaling to induce endothelial and mesenchymal dysregulation in pulmonary hypertension
Source: JCI Insight. 2025 Jun 26;10(14):e174456. doi: 10.1172/jci.insight.174456 (PMC12288976; doi:10.1172/jci.insight.174456)
Supplement: Supporting data values [file jciinsight-10-174456-s135.xlsx]

## Sheet: Figure 5 M-P morphometry
BMP2 area (bronchi)			BMP2 area (vessels)			BMPR2 (bronchi)			BMPR2 (vessels)			NOG area (bronchi)			NOG area (vessels)
WT	TNF		WT	TNF		WT	TNF		WT	TNF		WT	TNF		WT	TNF
5031.78	10578.3		2742.34	5686.42		9548.78	4692.56		904.888	6772.52		820.975	6233.93		1700.87	10060.6
5826.27	4293.83		4680.66	6644.57		6751.69	4448.56		1566.07	6814.18		1564.29	8971.51		1416.1	6070.27
4954.42	3624.31		3294.02	4850.27		8551.95	3871.29		1415.8	7584.87		803.419	4874.07		2557.25	6454.13
5784.61	6757.64		1935.64	9001.27		7843.75			3395.19	11131.8		1162.58	3814.75		2466.2	12286.4
5966.13	5903.64		3767.14	6954.04		8063.94			4418.8	5231.15		2244.51	6445.2		2263.86	7007.6
13378.4	2532.26		3969.48	6951.06		11679.3			2269.81	9319.66		1976.41	9269.07		1527.98	5507.88
7001.65	7111.74					4862.17						1434.25	5844.13
11304.4	7126.62					7284.33						1569.64	14300.9
7105.79	4847.29											911.731	15776.8

## Sheet: Figure 7A fib-EC co-culture
Gene
BMP2	EW+FW	EW+TF	ET+FW	ET+TF		EW+FW	WT ECs with WT Fibroblast media
	0.437314	0.122401	0.403088	0.13156		EW+TF	WT ECs with TNF Fibroblast media
	0.86	0.03	0.24	0.12		ET+FW	TNF ECs with WT Fibroblast media
	1.70047	0.037189	0.686419	0.101993		ET+TF	TNF ECs with TNF Fibroblast media
BMPR2	EW+FW	EW+TF	ET+FW	ET+TF
	1.90893	3.79384	5.4383	0.962754
	0.5	1.79106	7.76073	1.79551
	0.591697	1.82472	5.69609	1.83866
ID2	EW+FW	EW+TF	ET+FW	ET+TF
	1.50556	0.308214	1.46068	0.324129
	0.159203	0.188933	0.803319	0.414284
	1.33523	0.167022	0.852363	0.30866
	Numbers represent mRNA fold-change of value normalized to EW + FW

## Sheet: Figure 7C cell stimulations
Gene (endothelial cell stimulation, left panels)
BMP2	WT 0	TNF 0	WT LT	TNF LT	WT IL1	TNF IL1	WT IL6	TNF IL6	WT CD40L	TNF CD40L
	0.215951	3.15752	0.05283	0.359372	0.774363	0.143497	0.429203	0.0765771	0.196018	0.136986
	0.991187	0.391286	0.030953	0.566672	0.644787	0.145096	0.105793	0.444875	0.200069	0.668157
	1.79286	0.103207	0.000121	0.423562	0.155188	0.317001	0.116636	0.715658	0.2285	1.01191
BMPR2	WT 0	TNF 0	WT LT	TNF LT	WT IL1	TNF IL1	WT IL6	TNF IL6	WT CD40L	TNF CD40L
	1.00629	0.25	0.728552	0.112781	1.04893	0.0515188	1.86958	0.0702412	2.09413	0.0828854
	0.474005	0.650186	0.16729	0.376989	1.5263	0.114752	0.911151	0.315435	1.74326	0.207053
	1.5197	0.222925	0.288992	0.219939	0.799182	0.146408	0.804713	1.06872	1.3539	1.09312
ITGA2	WT 0	TNF 0	WT LT	TNF LT	WT IL1	TNF IL1	WT IL6	TNF IL6	WT CD40L	TNF CD40L
	1.11544	0.299414	0.975475	1.28698	2.65598	0.17846	1.14596	0.0883267	4.1525	0.143012
	0.82093	0.523512	0.489862	2.19789	7.49498	0.053465	1.45229	0.0896006	3.6689	0.318991
	1.06363	0.195884	0.502514	1.01338	3.03026	0.0872542	2.00128	0.458406	2.85637	1.14596
Gene (fibroblast cell stimulation, right panels)
BMP2	WT 0	TNF 0	WT LT	TNF LT	WT IL1	TNF IL1	WT IL6	TNF IL6	WT CD40L	TNF CD40L
	0.21	0.312413	0.126994	0.254082	0.05473	0.838391	0.297526	1.12253	0.073838	0.284296
	0.0978798	3.24422	0.080703	0.210132	0.072644	0.816773	0.154414	6.19999	0.112339	0.738893
	2.69494	2.70603	0.12602	0.220379	0.131678	0.84087	0.085567	7.96004	0.058164	0.296537
BMPR2	WT 0	TNF 0	WT LT	TNF LT	WT IL1	TNF IL1	WT IL6	TNF IL6	WT CD40L	TNF CD40L
	0.964941	12.46	2.45046	0.306826	0.588105	15.5931	2.2489	13.206	1.43696	10.5706
	1.36605	3.59	1.6498	1.14381	1.33911	16.7926	2.50853	73.7606	2.85526	15.4823
	0.669017	4.22115	1.85015	0.603563	1.74951	18.3774	0.003699	54.7736	1.35184	8.22054
ID2	WT 0	TNF 0	WT LT	TNF LT	WT IL1	TNF IL1	WT IL6	TNF IL6	WT CD40L	TNF CD40L
	1.40338	5.66038	0.659844	1.30631	0.530571	3.43929	0.56144	3.14085	0.364379	1.20015
	0.927963	1.695	0.343211	2.20771	0.558385	4.22659	0.409795	11.7131	0.445399	5.3672
	0.66867	1.94063	0.366695	2.34018	0.542356	6.9829	0.190614	9.77046	0.395177	1.70356
Numbers represent mRNA fold-change of value normalized to WT 0
